# Supplementary material for: Cell deformability drives fluid-to-fluid phase transition in active cell monolayers
Source: Sci Adv. 2024 May 8;10(19):eadi8433. doi: 10.1126/sciadv.adi8433 (PMC12697573; doi:10.1126/sciadv.adi8433)
Supplement: Supplementary file 2 — Movies S1 to S4 [file sciadv.adi8433_movies_s1_to_s4.zip]

Archive with 4 entries (4 files):
- adi8433_Movie_S1.mp4
- adi8433_Movie_S2.mp4
- adi8433_Movie_S3.mp4
- adi8433_Movie_S4.mp4
